# Supplementary material for: Improving protein–ligand docking and screening accuracies by incorporating a scoring function correction term
Source: Brief Bioinform. 2022 Mar 14;23(3):bbac051. doi: 10.1093/bib/bbac051 (PMC9116214; doi:10.1093/bib/bbac051)
Supplement: supplementary_table_R2_bbac051 [file supplementary_table_r2_bbac051.xlsx]

## Sheet: DataSets PDBIDs
Train PDBID	Validate PDBID	Test1	Test2	Redocking(Validate) PDBID
3zzf', '3gww', '1w8l', '3fqa', '1zsb', '4obv', '1wkm', '3k41', '4eu3', '2w97', '1p0y', '2b1r', '2d2v', '2a31', '1aw1', '1maw', '3fl9', '4lh2', '4to8', '4fci', '4fck', '4clp', '1f9g', '1a0t', '1b74', '2fah', '2igw', '2vl1', '3nm6', '1qpb', '1hty', '1o4l', '1o4m', '1o4n', '2hdq', '3eor', '3e81', '1ozv', '1utp', '1tnk', '4bh4', '4lh3', '5ct1', '3mwe', '4amw', '1iig', '3rup', '5cs5', '2b1q', '1w8m', …	3r0y', '3bu1', '4mo4', '3zln', '4fcq', '1dy4', '4luz', '1ws1', '1c3x', '3djo', '4ufj', '1v1j', '3fee', '2cli', '4nra', '1oif', '4jn2', '3n3g', '3b7r', '3k37', '4q83', '4gr3', '3nu5', '3d52', '1hn4', '1bju', '4non', '4hws', '4w9f', '4q7w', '2oax', '4q8y', '3ni5', '2vmc', '2o4n', '4hy1', '2fpz', '2j7d', '2wq5', '4mmp', '3r6u', '2h4n', '1bnu', '2ca8', '3lzu', '5dgw', '3u7m', '1bzy', '2wyf', '1n4h', …	3ao4', '3gv9', '1uto', '1ps3', '4ddk', '4jsz', '3g2z', '3dxg', '3l7b', '3gr2', '3kgp', '3fcq', '3lka', '3zt2', '3udh', '3g31', '4llx', '4u4s', '4owm', '5aba', '2xdl', '4kz6', '2ymd', '3aru', '1bcu', '3zsx', '4ddh', '4mrw', '4eky', '4mrz', '4abg', '5a7b', '3dx1', '4bkt', '2v00', '4cig', '3n7a', '3d6q', '2hb1', '3twp', '4agn', '1c5z', '3nq9', '4msn', '2w66', '3kwa', '3g2n', '4cr9', '4ih5', '4de2', …	3ao4', '1uto', '1ps3', '3g2z', '3dxg', '3l7b', '3kgp', '3fcq', '3lka', '3udh', '2xdl', '2ymd', '1bcu', '3zsx', '2v00', '3n7a', '2hb1', '2w66', '3kwa', '3g2n', '4de2', '3ozt', '3f3a', '1a30', '3ivg', '3u9q', '3pxf', '2wbg', '3mss', '1vso', '1q8t', '3acw', '2brb', '1p1q', '3d4z', '2yge', '3gy4', '3zso', '1w4o', '3ueu', '1gpk', '2wca', '3n86', '1o5b', '2y5h', '3ehy', '3ebp', '1q8u', '4de1', '3coy', …	1a4k', '1a99', '1ajx', '1b0h', '1b46', '1b6h', '1bcd', '1bma', '1bn3', '1bnv', '1br6', '1c1v', '1c4u', '1c5o', '1c86', '1cbx', '1d3p', '1e3v', '1ec9', '1ela', '1f5l', '1fkb', '1fki', '1flr', '1g85', '1gx8', '1h46', '1hmt', '1hsh', '1hvi', '1hxw', '1i1e', '1jgl', '1k22', '1k27', '1kpm', '1kug', '1kzn', '1lkk', '1lnm', '1lpz', '1m0n', '1m7y', '1nfy', '1nhu', '1o2h', '1o5c', '1olx', '1pkx', '1pot', …

## Sheet: OnionNet-SFCT_model_training
	AdaBoost Model based on RF estimators (50 trees)
	N-estimator=1		N-estimator=5		N-estimator=10(OnionNet-SFCT)		N-estimator=20		CNN-Model with ON2 features
	RMSE	R	RMSE	R	RMSE	R	RMSE	R	RMSE	R
docking (test1)	1.68629	0.70458	1.64618	0.71729	1.62369	0.72955	1.60532	0.73172	1.60746	0.73115
docking (test2)	1.65727	0.71583	1.64292	0.72444	1.56713	0.74838	1.58268	0.74411	1.55937	0.75185
Note	RMSD and R are calculated based on over-all samples, not per-target averaged values.

## Sheet: Scoring_Ranking_Power
Scoring power
	Pearson R	SD
Vina	0.604	1.73
OnionNet-SFCT*	0.259	2.1
OnionNet-SFCT+Vina	0.428	1.93
deltaVinaRF20	0.816	1.26
Ranking power
	Spearman R	Predictive Index
Vina	0.528	0.557
OnionNet-SFCT*	0.182	0.176
OnionNet-SFCT+Vina	0.393	0.462
deltaVinaRF20	0.75	0.761

## Sheet: DUD-E Enrichment
OnionNet-SFCT+Vina (Rescoring)			Vina score		OnionNet-SFCT (Rescoring)		OnionNet-SFCT+Gnina (Rescoring)			Gnina CNN score		OnionNet-SFCT (Rescoring)			Vina docking	Score Type: AUC
target	ef	auc	ef	auc	ef	auc	target	ef	auc	ef	auc	ef	auc				N targets	Vina score	OnionNet-SFCT+Vina	OnionNet-SFCT
aa2ar	0.62291	0.5752	1.24581	0.6074	7.89015	0.5299	aa2ar	2.49163	0.6103	1.66108	0.5632	9.96651	0.6621			all	102	0.696639	0.724191	0.654816
abl1	3.85568	0.5843	2.20304	0.5664	4.9573	0.6431	abl1	12.119	0.7521	7.16121	0.6445	4.95776	0.7376			diverse	8	0.676425	0.715662	0.657537
ace	14.3191	0.7289	5.0117	0.6735	12.1713	0.8291	ace	24.1727	0.8125	5.33221	0.7051	15.9966	0.8543			dud38	38	0.687737	0.723755	0.662247
aces	6.83917	0.6159	2.86804	0.6211	5.95669	0.6179	aces	23.3873	0.6452	4.85397	0.5664	19.6365	0.7375			gpcr	5	0.70538	0.72312	0.61496
ada	9.75132	0.7527	2.16696	0.6262	9.75132	0.8214	ada	23.8366	0.8297	10.8348	0.7263	17.3357	0.8761			kinase	26	0.675242	0.687096	0.629992
ada17	10.1618	0.6606	8.65638	0.6655	1.69364	0.6497	ada17	1.12909	0.5596	0.56455	0.553	3.1991	0.6234			nuclear	11	0.740091	0.753218	0.708273
adrb1	6.87746	0.7797	6.06835	0.7758	0.80911	0.6087	adrb1	8.49622	0.6624	6.47331	0.5846	0.80916	0.6188			protease	15	0.744313	0.747107	0.69088
adrb2	13.8738	0.781	8.67111	0.7955	3.902	0.5877	adrb2	8.67168	0.6912	7.37093	0.6049	2.6015	0.587			Score Type: Enrichment Factor (1%)
akt1	4.10022	0.6669	2.05011	0.64	8.20045	0.6668	akt1	16.0592	0.7741	11.6173	0.7739	9.2255	0.6438				N targets	Vina score	OnionNet-SFCT+Vina	OnionNet-SFCT
akt2	23.1066	0.6074	9.41514	0.5821	19.6834	0.5964	akt2	24.8217	0.7642	12.8388	0.6916	19.6862	0.6465			all	102	8.82464	15.5443	12.4287
aldr	13.1415	0.7566	13.7673	0.7463	0.62579	0.4243	aldr	11.2642	0.6174	10.0126	0.6285	0.62579	0.4593			diverse	8	7.03123	10.9341	10.8071
ampc	0	0.7312	0	0.5516	2.06897	0.7333	ampc	18.6207	0.7615	4.13793	0.5623	2.06897	0.7084			dud38	38	8.6591	15.8364	13.3905
andr	21.5791	0.6311	20.0853	0.6361	12.2777	0.6196	andr	12.2777	0.6804	0.74411	0.6295	12.6498	0.6251			gpcr	5	3.48934	6.21221	8.2183
aofb	4.11124	0.7395	3.28899	0.722	1.6445	0.5179	aofb	1.6445	0.4933	0.82225	0.5175	0.82225	0.5028			kinase	26	9.54896	14.6195	9.05434
bace1	16.2208	0.8171	7.7578	0.7786	9.52093	0.7285	bace1	32.0908	0.8754	13.7532	0.8086	12.6953	0.7856			nuclear	11	15.6881	23.3851	20.2782
braf	21.6976	0.8508	16.4376	0.8477	13.8076	0.5517	braf	19.0676	0.7748	7.23254	0.7575	13.8076	0.5743			protease	15	7.85925	19.488	15.4755
cah2	40.68	0.7713	3.66132	0.6738	24.2046	0.7985	cah2	51.0566	0.9321	3.66143	0.6613	29.2896	0.8706
casp3	1.00917	0.6596	1.51376	0.7752	0	0.4059	casp3	2.00839	0.5665	12.5524	0.6869	0.5021	0.419
cdk2	13.293	0.7638	10.339	0.7318	6.54101	0.6285	cdk2	6.96301	0.7302	3.587	0.6421	4.85301	0.642		Gnina docking	Score Type: AUC
comt	0	0.6152	0	0.4632	7.29644	0.7499	comt	17.025	0.7607	0	0.5782	12.1607	0.8738				N targets	Gnina CNN score	OnionNet-SFCT+Gnina	OnionNet-SFCT
cp2c9	3.31842	0.6665	3.31842	0.6539	0.82961	0.5868	cp2c9	12.4441	0.6599	4.97763	0.6476	1.65921	0.5635			all	102	0.679909	0.744943	0.676479
cp3a4	1.19391	0.6004	0.59696	0.6055	0.59696	0.5347	cp3a4	5.86569	0.6491	4.10598	0.6311	0.58657	0.5597			diverse	8	0.731288	0.756138	0.658388
csf1r	6.02899	0.5585	3.6174	0.5651	6.02899	0.6052	csf1r	10.2493	0.689	4.2203	0.6776	9.64639	0.6161			dud38	38	0.692297	0.747489	0.679434
cxcr4	7.59926	0.798	0	0.6503	27.864	0.8091	cxcr4	50.6765	0.8807	5.06765	0.8325	35.4735	0.8179			gpcr	5	0.60874	0.6725	0.6586
def	0	0.5545	0	0.5466	5.88032	0.6038	def	0	0.7462	0.98005	0.6808	3.92022	0.6366			kinase	26	0.682935	0.737585	0.666488
dhi1	2.72312	0.7126	2.72312	0.703	0.30257	0.527	dhi1	0.90771	0.6149	0	0.5889	0.60514	0.5302			nuclear	11	0.678291	0.758818	0.706955
dpp4	10.519	0.6663	1.50271	0.6294	11.8339	0.6719	dpp4	20.4745	0.7451	6.57438	0.7145	13.1472	0.6703			protease	15	0.743207	0.790867	0.703987
drd3	2.08762	0.6817	1.46142	0.6979	0.62629	0.5394	drd3	0.83338	0.5179	0.41669	0.4585	1.04173	0.6072			Score Type: Enrichment Factor (1%)
dyr	25.974	0.9053	5.62771	0.7882	38.5281	0.8521	dyr	40.695	0.9556	9.09143	0.856	43.7255	0.8897				N targets	Gnina CNN score	OnionNet-SFCT+Gnina	OnionNet-SFCT
egfr	11.6112	0.7191	7.00359	0.6842	12.3484	0.7616	egfr	16.0345	0.754	7.00359	0.6409	16.4027	0.796			all	102	7.93151	18.6873	13.9259
esr1	30.3521	0.8083	21.1952	0.8143	19.6242	0.6913	esr1	26.1669	0.7749	1.04667	0.6949	19.8868	0.7189			diverse	8	8.53289	21.5091	12.0158
esr2	26.7668	0.7763	16.1147	0.7829	10.9252	0.6425	esr2	10.9252	0.7119	0.27313	0.6251	12.8371	0.6615			dud38	38	6.84493	19.1633	14.9848
fa10	25.6484	0.8372	15.0545	0.8019	20.2585	0.7622	fa10	32.711	0.8772	11.1515	0.7879	25.0908	0.8105			gpcr	5	4.19793	14.2339	9.97849
fa7	52.2944	0.9588	19.1746	0.9254	48.8081	0.8879	fa7	54.0376	0.9663	24.4041	0.8955	48.8081	0.8917			kinase	26	9.75566	16.4396	10.3122
fabp4	36.1185	0.8826	31.8693	0.7901	23.3708	0.6744	fabp4	4.24924	0.8238	2.12462	0.6115	21.2462	0.6635			nuclear	11	4.08115	22.692	20.0394
fak1	13.1204	0.7444	13.1204	0.769	1.00926	0.548	fak1	3.02778	0.5865	2.01852	0.5623	1.00926	0.5296			protease	15	9.21664	24.7762	18.0229
fgfr1	1.35827	0.5339	1.35827	0.51	0.67914	0.5304	fgfr1	0	0.4863	2.03741	0.4812	0.67914	0.4994
fkb1a	9.92839	0.7408	11.7335	0.7854	0.90258	0.4516	fkb1a	7.22064	0.5619	3.61032	0.6401	1.80516	0.4783
fnta	4.22476	0.552	4.73173	0.66	6.25264	0.4707	fnta	15.0401	0.6811	4.73173	0.7259	12.5048	0.5688
fpps	0	0.5201	0	0.2037	16.4835	0.9611	fpps	3.53219	0.8143	0	0.17	36.4993	0.9787
gcr	17.4935	0.6359	15.5498	0.6459	2.72121	0.5545	gcr	4.66493	0.6224	2.33247	0.6836	4.27619	0.5689
glcm	1.82953	0.5639	0	0.4715	12.8067	0.5654	glcm	9.14767	0.5045	1.82953	0.4201	10.9772	0.5996
gria2	14.0398	0.7923	13.9136	0.7743	3.34983	0.5207	gria2	8.85338	0.7763	8.85338	0.7215	3.16192	0.5175
grik1	11.9676	0.771	1.9946	0.6103	4.9865	0.6765	grik1	13.9622	0.8573	5.9838	0.6992	8.9757	0.6696
hdac2	0	0.6452	1.61915	0.6996	1.07943	0.4373	hdac2	2.69858	0.5125	2.15887	0.5125	1.07943	0.543
hdac8	2.35694	0.6732	2.35694	0.6623	3.53541	0.6377	hdac8	1.17847	0.6736	0.58923	0.5255	5.30311	0.6359
hivint	5.03284	0.8046	4.02627	0.7591	3.0197	0.6155	hivint	3.0197	0.5549	2.01313	0.5197	4.02627	0.6245
hivpr	4.1072	0.6633	2.98705	0.7079	1.49353	0.4716	hivpr	10.268	0.7227	9.70792	0.7767	1.30684	0.4449
hivrt	10.0969	0.7172	5.04871	0.718	9.206	0.6444	hivrt	21.3206	0.7606	3.84956	0.7507	8.8836	0.6496
hmdh	35.3457	0.9406	7.65823	0.8259	34.7566	0.932	hmdh	37.702	0.9143	8.24732	0.766	34.7566	0.9169
hs90a	0	0.5525	0	0.3514	27.4731	0.7902	hs90a	24.039	0.8089	1.14471	0.7346	28.6178	0.7874
hxk4	6.50543	0.4929	5.4212	0.5004	0	0.5669	hxk4	17.3478	0.8801	15.1793	0.9012	0	0.5637
igf1r	16.2835	0.7048	9.49871	0.7218	5.42783	0.608	igf1r	21.7113	0.8163	18.9974	0.7892	6.78479	0.6345
inha	4.73812	0.7615	9.47624	0.7201	7.10718	0.5095	inha	0	0.5395	0	0.57	7.10718	0.482
ital	0.72674	0.6321	0.72674	0.6173	2.18023	0.6599	ital	6.5407	0.6801	2.18023	0.604	2.18023	0.6616
jak2	27.111	0.7384	13.0881	0.6701	13.0881	0.6993	jak2	15.8927	0.7512	9.34863	0.6317	11.2183	0.7362
kif11	42.8818	0.9124	30.0172	0.8922	34.3054	0.8459	kif11	44.597	0.878	27.4443	0.8395	34.3054	0.8739
kit	7.23778	0.5903	4.82519	0.6199	0	0.5499	kit	1.2063	0.5668	0	0.5454	0.60315	0.5344
kith	28.1379	0.8866	29.8966	0.8709	12.3103	0.5284	kith	29.8966	0.7999	21.1034	0.7872	10.5517	0.5232
kpcb	38.6367	0.7756	27.4915	0.7759	23.0334	0.7358	kpcb	31.9496	0.7393	19.3183	0.7288	23.7764	0.7513
lck	15.4717	0.6803	9.04502	0.7034	5.95067	0.5985	lck	11.9022	0.6949	5.23696	0.6383	5.47501	0.6841
lkha4	26.3679	0.9129	19.3364	0.9009	21.0943	0.724	lkha4	28.1257	0.9093	5.27357	0.7297	26.3679	0.7532
mapk2	27.9374	0.7529	18.9575	0.7643	0.99776	0.5529	mapk2	4.98882	0.7548	0	0.7578	0.99776	0.5609
mcr	7.50409	0.5784	7.50266	0.5893	10.7201	0.5697	mcr	10.7201	0.6398	1.07201	0.6678	10.7201	0.557
met	6.02727	0.759	3.01363	0.7603	4.21909	0.5907	met	37.3691	0.8449	25.9172	0.7782	15.6709	0.827
mk01	20.372	0.6077	12.7325	0.6527	2.54651	0.5301	mk01	26.7383	0.6316	2.54651	0.6556	3.81976	0.575
mk10	7.69575	0.6526	3.84788	0.6303	3.84788	0.6098	mk10	5.77181	0.7179	2.88591	0.6129	7.69575	0.6764
mk14	6.57205	0.6339	1.90249	0.6656	3.80487	0.5214	mk14	11.4149	0.6062	4.32383	0.6022	6.22632	0.5382
mmp13	13.1112	0.6976	2.97187	0.6141	28.1454	0.7993	mmp13	25.1735	0.8004	1.22371	0.6224	31.4669	0.8468
mp2k1	0.82326	0.5764	0	0.5914	3.29304	0.5406	mp2k1	4.1163	0.7038	2.46978	0.6667	3.29304	0.5605
nos1	0	0.5662	0	0.5511	6.95732	0.6158	nos1	2.98171	0.567	4.96951	0.5039	3.97561	0.6044
nram	3.05977	0.757	0	0.5939	25.4981	0.89	nram	29.5778	0.932	0	0.8272	38.757	0.9297
pa2ga	37.6972	0.7869	2.03768	0.7045	46.8667	0.7951	pa2ga	51.961	0.8874	10.1884	0.8	43.8102	0.8122
parp1	24.4439	0.9302	12.6162	0.83	16.953	0.6407	parp1	18.1358	0.827	3.5483	0.6584	17.9386	0.6388
pde5a	7.54282	0.6963	9.05139	0.6895	4.27427	0.5197	pde5a	3.51998	0.6977	6.03426	0.6918	3.26856	0.5415
pgh1	7.68671	0.6281	7.17427	0.6627	1.0249	0.4655	pgh1	6.14937	0.6259	4.09958	0.6259	1.53734	0.4901
pgh2	2.52552	0.6463	1.14796	0.6555	0.45919	0.5133	pgh2	0.91837	0.5876	1.83674	0.6018	0.22959	0.4933
plk1	0.93512	0.6347	0	0.6052	2.80536	0.693	plk1	15.8971	0.7985	31.7941	0.7508	2.80536	0.6829
pnph	49.1868	0.9738	15.4312	0.9098	32.7912	0.8996	pnph	57.8668	0.9621	29.8978	0.9091	29.8978	0.8977
ppara	24.4327	0.9092	13.1561	0.8878	24.9697	0.8494	ppara	19.8683	0.8414	2.41642	0.6475	20.6738	0.7895
ppard	7.89323	0.782	1.66173	0.7341	30.7421	0.8222	ppard	27.834	0.8621	2.90803	0.6924	26.5877	0.8265
pparg	23.3834	0.8685	4.9664	0.8044	30.0053	0.8432	pparg	28.1429	0.8231	6.41493	0.6537	25.6597	0.8081
prgr	11.2334	0.6361	12.6558	0.6609	10.2122	0.5541	prgr	10.2614	0.6825	4.78867	0.6819	11.2876	0.5862
ptn1	29.8905	0.7815	25.292	0.7386	10.7299	0.7611	ptn1	32.9562	0.8285	17.6277	0.6811	15.3285	0.7863
pur2	54.88	0.9905	24.3911	0.9412	52.8474	0.9769	pur2	54.88	0.9907	46.7496	0.9822	54.88	0.9759
pygm	0	0.5838	1.30422	0.6018	2.60844	0.4926	pygm	0	0.4545	0	0.4902	1.30422	0.4946
pyrd	16.1106	0.7656	17.0056	0.7888	0	0.4817	pyrd	6.26522	0.6796	2.68509	0.6251	0	0.506
reni	18.1637	0.6972	6.6919	0.7019	7.64789	0.6923	reni	21.9877	0.7663	1.91197	0.754	19.1197	0.7195
rock1	16.992	0.8706	5.99719	0.749	10.9948	0.7569	rock1	25.9878	0.8853	4.99766	0.724	11.9944	0.7975
rxra	45.5822	0.7861	30.3881	0.7542	35.706	0.7484	rxra	44.0628	0.8107	5.31792	0.7185	38.7449	0.7575
sahh	27.0844	0.9099	9.55918	0.8635	0	0.5803	sahh	0	0.7919	0	0.7266	0	0.6031
src	3.05125	0.5434	1.71643	0.4639	6.10251	0.6954	src	1.33504	0.7092	0.19072	0.5936	5.34015	0.7098
tgfr1	20.3716	0.8771	12.828	0.8814	14.3355	0.6647	tgfr1	24.1469	0.8884	13.5826	0.873	13.5826	0.6723
thb	41.0159	0.8735	29.2932	0.8311	35.1565	0.8961	thb	54.6879	0.8978	17.5783	0.7663	37.1096	0.8773
thrb	10.1982	0.4157	1.8202	0.6692	7.81139	0.4092	thrb	5.64177	0.7276	13.0195	0.8136	0	0.3811
try1	38.9209	0.888	8.8962	0.8198	18.4596	0.8463	try1	47.1499	0.9078	12.6771	0.8748	23.7973	0.8135
tryb1	14.8477	0.7086	5.39917	0.7041	14.1728	0.6093	tryb1	21.5967	0.6812	4.04938	0.5949	14.2674	0.6339
tysy	14.7782	0.7627	8.31274	0.7577	0.92364	0.4086	tysy	17.5517	0.7793	15.7041	0.7601	0	0.4043
urok	36.4307	0.8948	11.1144	0.7973	29.021	0.876	urok	45.0752	0.9451	16.0542	0.8305	34.5783	0.9121
vgfr2	5.14117	0.4799	3.42772	0.4703	6.36526	0.5469	vgfr2	17.3841	0.7744	3.91755	0.6199	13.2217	0.7385
wee1	61.2745	0.9578	54.3564	0.9345	55.3447	0.9542	wee1	61.2745	0.9825	50.4032	0.9166	55.3447	0.9639
xiap	28.2423	0.8534	12.1038	0.7658	33.2856	0.8858	xiap	46.3981	0.9361	43.3721	0.9139	36.3115	0.9191
average	15.5443	0.724191	8.82464	0.696639	12.4287	0.654816		18.6873	0.744943	7.93151	0.679909	13.9259	0.676479

## Sheet: DUD-AD Enrichment
OnionNet-SFCT+Vina (Rescoring)			Vina score		OnionNet-SFCT (Rescoring)		OnionNet-SFCT+Gnina (Rescoring)			Gnina CNN score		OnionNet-SFCT (Rescoring)			Vina docking	Score Type: AUC
target	ef	auc	ef	auc	ef	auc	target	ef	auc	ef	auc	ef	auc				N targets	Vina score	OnionNet-SFCT+Vina	OnionNet-SFCT
aa2ar	0	0.5235	0	0.4138	4.6759	0.7602	aa2ar	0.20751	0.417	0.62253	0.4506	3.32014	0.5631			all	102	0.472744	0.549129	0.683993
abl1	3.34847	0.7682	0.66985	0.5836	4.68785	0.806	abl1	6.00942	0.6652	6.00942	0.6311	1.63893	0.5973			diverse	8	0.431837	0.520075	0.67585
ace	4.74636	0.6365	0.86297	0.3762	17.691	0.8661	ace	8.08778	0.6656	0.35164	0.4724	11.9558	0.878			dud38	38	0.473097	0.564579	0.712029
aces	0	0.3429	0	0.1881	19.2176	0.7436	aces	10.4119	0.5858	7.31048	0.5712	7.75354	0.5688			gpcr	5	0.43178	0.48992	0.65252
ada	0	0.2844	0	0.336	0.89302	0.2678	ada	9.71654	0.5044	0	0.3341	15.1146	0.8606			kinase	26	0.472746	0.553192	0.697319
ada17	37.845	0.9181	18.4373	0.8669	38.8154	0.9179	ada17	0	0.4627	0	0.4482	0.18793	0.5392			nuclear	11	0.490118	0.602709	0.765309
adrb1	3.23098	0.4637	2.16135	0.4314	0	0.5329	adrb1	1	0.498	0.80437	0.4997	1	0.498			protease	15	0.511187	0.60028	0.73416
adrb2	3.00707	0.4654	0	0.3148	7.89356	0.7584	adrb2	1	0.4978	0.4359	0.5005	1	0.4978			Score Type: Enrichment Factor (1%)
akt1	13.5854	0.8707	0	0.4401	36.8746	0.9744	akt1	1	0.4983	2.04	0.6035	1	0.4983				N targets	Vina score	OnionNet-SFCT+Vina	OnionNet-SFCT
akt2	0.66956	0.3192	0.66943	0.3939	0.50217	0.3527	akt2	1	0.4957	6.00285	0.5393	1	0.4957			all	102	1.90288	5.22305	11.0166
aldr	0	0.5512	0.99167	0.4854	1.9875	0.7289	aldr	3.80425	0.4993	3.80425	0.4464	1.90212	0.6968			diverse	8	0.550207	2.52604	11.3247
ampc	0	0.5366	0	0.5497	1.61103	0.5859	ampc	0	0.6317	0	0.1781	18.7899	0.9333			dud38	38	1.39212	5.40719	14.8604
andr	3.35997	0.6456	0.42101	0.5691	16.3799	0.7802	andr	5.99165	0.6447	0.37448	0.5044	6.74061	0.6456			gpcr	5	0.809786	2.08242	3.22194
aofb	4.21986	0.3588	3.88724	0.377	5.27482	0.4126	aofb	0	0.326	0	0.2347	4.118	0.7602			kinase	26	2.57809	6.01832	11.5628
bace1	3.73277	0.7215	0	0.6714	11.1983	0.6824	bace1	14.241	0.8485	6.05243	0.8036	3.91628	0.7142			nuclear	11	2.62038	7.82727	15.4641
braf	1.5501	0.4529	0	0.4259	6.86474	0.6171	braf	5.97903	0.7029	1.99301	0.5923	7.3077	0.5754			protease	15	2.34331	5.96005	11.7984
cah2	1.35642	0.5299	0	0.451	6.10389	0.6492	cah2	1	0.499	2.01728	0.4682	1	0.499
casp3	0	0.4075	0	0.395	1.85475	0.5674	casp3	1	0.4975	3.48672	0.5828	1	0.4975
cdk2	19.9083	0.6959	15.8833	0.7034	15.9267	0.6524	cdk2	4.68139	0.6093	0.21279	0.4486	5.74535	0.6518		Gnina docking	Score Type: AUC
comt	2.40867	0.504	0.18507	0.465	5.18791	0.6697	comt	0	0.4701	0	0.1857	31.9367	0.963				N targets	Gnina CNN score	OnionNet-SFCT+Gnina	OnionNet-SFCT
cp2c9	0	0.6087	0	0.1932	34.1437	0.968	cp2c9	1	0.4958	2.50052	0.518	1	0.4958			all	102	0.539409	0.641463	0.678121
cp3a4	0.5001	0.3685	0.5	0.4326	0	0.3983	cp3a4	0.59167	0.5317	1.775	0.5191	0	0.5003			diverse	8	0.524675	0.618775	0.67295
csf1r	15.4056	0.7781	1.18358	0.4324	24.886	0.9071	csf1r	6.59675	0.597	9.59528	0.5571	2.39882	0.5456			dud38	38	0.528816	0.647713	0.705297
cxcr4	1.26756	0.5418	1.88758	0.503	0.63378	0.7181	cxcr4	24.8989	0.8214	0	0.6676	32.3686	0.8952			gpcr	5	0.51582	0.5795	0.64838
def	3.07127	0.5792	2.59048	0.5346	5.11879	0.6366	def	0	0.5782	0	0.467	6.85274	0.712			kinase	26	0.511969	0.627908	0.695304
dhi1	1.76148	0.7488	0	0.698	5.28443	0.6959	dhi1	0	0.4691	0	0.4626	1.51333	0.6172			nuclear	11	0.596464	0.722136	0.758255
dpp4	2.33888	0.5149	1.701	0.4385	4.89038	0.6395	dpp4	9.218	0.623	0.37624	0.4376	8.66823	0.7215			protease	15	0.57892	0.693527	0.698207
drd3	2.90647	0.4552	0	0.4959	2.90647	0.493	drd3	0	0.4908	0.20989	0.4167	2.09886	0.673			Score Type: Enrichment Factor (1%)
dyr	8.23853	0.6015	8.20052	0.5969	6.36613	0.6376	dyr	12.9552	0.8389	0.86368	0.5756	16.8418	0.8864				N targets	Gnina CNN score	OnionNet-SFCT+Gnina	OnionNet-SFCT
egfr	0.82343	0.5074	0	0.4447	5.764	0.7717	egfr	6.11666	0.6433	2.03889	0.5835	5.37525	0.6661			all	102	2.33222	8.5021	9.95051
esr1	1.90625	0.5336	0	0.4429	8.57812	0.6869	esr1	8.61619	0.7088	0.2611	0.5958	8.61619	0.7245			diverse	8	2.10945	10.4005	9.72063
esr2	23.0722	0.8077	10.2953	0.7544	28.1993	0.8453	esr2	4.63124	0.6599	0	0.51	6.81065	0.7314			dud38	38	2.33034	10.7331	13.1383
fa10	4.07393	0.6402	0	0.3792	35.6469	0.799	fa10	9.37008	0.8255	2.99842	0.7197	8.80787	0.7706			gpcr	5	1.47892	4.6754	3.69445
fa7	7.83136	0.6858	6.87328	0.6477	8.09241	0.715	fa7	27.21	0.9296	12.2884	0.7739	29.8432	0.9032			kinase	26	2.82397	8.2038	11.4962
fabp4	0	0.2164	0	0.1801	20.8775	0.773	fabp4	2.14441	0.751	0	0.4629	42.8882	0.7648			nuclear	11	4.15935	14.2829	11.9538
fak1	0.18632	0.3889	0	0.4232	0.93158	0.4127	fak1	20.9169	0.6587	9.96042	0.627	9.96042	0.6354			protease	15	2.77237	11.2739	11.593
fgfr1	0.59944	0.6753	0.78316	0.4424	9.59104	0.7502	fgfr1	7.12377	0.5926	2.13713	0.6412	2.13713	0.5272
fkb1a	1.96411	0.4853	0	0.1972	27.4975	0.8949	fkb1a	2.68131	0.5411	0	0.6448	0.89377	0.3368
fnta	0	0.2769	0	0.3194	2.90401	0.467	fnta	1.50794	0.5565	1.34039	0.6571	2.68027	0.4003
fpps	0	0.4263	0	0.4139	1.83448	0.5328	fpps	0	0.3856	0	0.0151	54.8449	0.9901
gcr	3.76266	0.5502	0	0.5261	10.0338	0.6895	gcr	1.92171	0.555	0.76868	0.6072	0.76868	0.4975
glcm	1.48754	0.5969	1.19849	0.4941	8.0327	0.7291	glcm	0	0.356	0	0.2446	18.6249	0.6803
gria2	1.00489	0.5573	1.98083	0.3226	12.0587	0.8289	gria2	2.54536	0.6188	0.63634	0.3908	6.3634	0.7422
grik1	2.09655	0.4999	0.85754	0.5088	3.14483	0.4933	grik1	4.91337	0.795	0	0.2162	23.5842	0.9035
hdac2	6.74852	0.7689	0.43622	0.5212	9.79623	0.8394	hdac2	1.07468	0.38	1.07468	0.346	1.07468	0.5442
hdac8	4.60837	0.4181	3.85089	0.4425	0.76806	0.4667	hdac8	0	0.5405	0	0.418	10.0729	0.735
hivint	30.7061	0.7548	15.9425	0.6949	30.7061	0.7761	hivint	0	0.2904	0	0.2665	0.99438	0.7539
hivpr	0	0.4268	0	0.1939	34.8362	0.8977	hivpr	3.17042	0.6736	2.42444	0.7062	0.93248	0.4161
hivrt	0	0.482	0.82639	0.4532	3.33056	0.6051	hivrt	8.90414	0.653	0	0.4626	8.01373	0.7227
hmdh	0	0.5368	0	0.486	22.3357	0.6575	hmdh	23.7157	0.8925	0.59289	0.6831	24.8963	0.904
hs90a	0.95546	0.4174	0.38219	0.3674	2.2931	0.5938	hs90a	9.05492	0.7188	0	0.5407	22.6373	0.7394
hxk4	0	0.3043	0	0.1892	14.0261	0.8341	hxk4	3.23098	0.7802	1.07699	0.7602	1.07699	0.5627
igf1r	2.39734	0.4383	0	0.4294	1.19867	0.5647	igf1r	9.54814	0.6881	5.45608	0.7266	1.36402	0.4759
inha	62.4485	0.9861	0	0.7705	62.4485	0.9747	inha	0	0.4024	0	0.2937	4.68778	0.7337
ital	2.13578	0.7031	0.26594	0.6771	9.07706	0.7198	ital	7.21165	0.7344	1.44233	0.7173	1.44233	0.5081
jak2	5.44639	0.6417	2.9925	0.5849	7.0803	0.7076	jak2	2.78096	0.73	0	0.5889	3.70794	0.7111
kif11	1.09262	0.384	1.18769	0.3561	3.27786	0.5378	kif11	32.6153	0.8149	6.86638	0.7313	21.4574	0.8504
kit	0	0.2601	0	0.1534	27.0062	0.9109	kit	1.21386	0.467	0	0.4767	0	0.4568
kith	9.96419	0.6283	0	0.5748	7.97135	0.6317	kith	1.76334	0.7487	1.76334	0.6241	3.52669	0.736
kpcb	3.54132	0.517	1.66944	0.5298	3.06914	0.5037	kpcb	17.069	0.6288	6.67917	0.5991	11.1319	0.6481
lck	21.5743	0.645	14.7256	0.5401	10.7871	0.7405	lck	3.79309	0.5861	2.84482	0.573	1.65948	0.5622
lkha4	8.48638	0.6886	1.85125	0.6133	2.82879	0.6968	lkha4	14.7661	0.8302	0.59064	0.4726	15.3567	0.835
mapk2	2.12274	0.5682	0	0.4657	9.55233	0.8718	mapk2	4.89996	0.4772	0	0.3337	3.91997	0.6397
mcr	3.81646	0.5917	1.27162	0.4584	3.81013	0.7539	mcr	5.27815	0.5613	0	0.6347	6.33378	0.4418
met	0.3398	0.5364	0.3726	0.5483	3.73775	0.6308	met	9.57561	0.74	7.78018	0.6786	2.3939	0.6381
mk01	0	0.2565	0	0.2452	0	0.6202	mk01	25.1688	0.6687	0	0.5782	5.03376	0.6826
mk10	0	0.4888	0	0.4577	2.94281	0.6645	mk10	3.83013	0.6568	0	0.5248	6.70272	0.6784
mk14	0.89358	0.5486	0	0.5319	0	0.6259	mk14	4.11934	0.5725	3.60443	0.5736	2.91787	0.5017
mmp13	9.27048	0.7541	0.63938	0.6232	9.67355	0.8096	mmp13	7.53628	0.6666	0	0.5148	8.58785	0.7404
mp2k1	1.12717	0.5055	2.06648	0.5072	0	0.5718	mp2k1	2.4814	0.6116	1.65427	0.5585	4.13567	0.5425
nos1	0	0.3337	0	0.3435	0.60142	0.4867	nos1	0	0.3018	0	0.1957	17.97	0.7874
nram	1.93699	0.3607	0	0.2891	5.81097	0.5621	nram	20.2168	0.9019	0	0.4806	35.3795	0.9689
pa2ga	0	0.215	0	0.1597	8.80331	0.7176	pa2ga	43.0724	0.8849	3.00505	0.7696	38.064	0.82
parp1	0	0.4207	0	0.4431	1.20934	0.465	parp1	2.94026	0.6503	0	0.3051	10.1929	0.7652
pde5a	2.14169	0.7161	0	0.5115	44.9755	0.7522	pde5a	0	0.5823	0.50005	0.5873	2.50025	0.5046
pgh1	0.43573	0.608	0.43714	0.5804	3.92155	0.684	pgh1	0	0.5663	0.51272	0.4278	3.58901	0.65
pgh2	3.75959	0.6523	0.2073	0.5071	8.98124	0.7621	pgh2	0.22816	0.5697	0.45632	0.4766	0.22816	0.5987
plk1	19.8971	0.8355	3.72917	0.5864	24.8714	0.8982	plk1	6.51616	0.7363	6.51616	0.7189	1.86176	0.5628
pnph	5.3125	0.8327	1.16252	0.7493	17.1181	0.8342	pnph	20.2482	0.9223	0	0.4273	33.747	0.9742
ppara	6.40196	0.655	0.35566	0.5165	4.9793	0.6948	ppara	6.93907	0.7515	1.33444	0.6709	8.27351	0.6351
ppard	0.90745	0.4491	0.90727	0.4431	2.41988	0.5939	ppard	11.2798	0.8095	1.67109	0.7169	15.8753	0.7151
pparg	12.9052	0.7078	0	0.5125	24.8177	0.8804	pparg	7.79236	0.7745	1.84556	0.6442	9.63791	0.7406
prgr	0	0.4495	0	0.1305	43.8058	0.9555	prgr	3.41092	0.6007	1.70546	0.5744	2.72874	0.5786
ptn1	0	0.4268	0	0.4259	2.8043	0.5309	ptn1	28.4734	0.799	10.0042	0.6624	8.46506	0.7223
pur2	0.46434	0.5889	0.45623	0.5834	0.46434	0.5537	pur2	79.25	0.9906	5.94375	0.9118	43.5875	0.9645
pygm	1.19671	0.5623	0	0.5516	3.59012	0.5249	pygm	0	0.3219	0	0.314	0	0.6181
pyrd	4.08491	0.5464	3.77863	0.5703	4.76573	0.551	pyrd	0	0.5283	0	0.4628	0	0.5657
reni	11.0756	0.9247	4.78446	0.8796	0	0.8726	reni	13.355	0.6415	1.90785	0.7267	4.76963	0.4983
rock1	6.64062	0.6316	5.3125	0.5764	7.96875	0.578	rock1	2.9775	0.7453	0	0.4182	9.925	0.8136
rxra	25.9515	0.7252	15.3981	0.622	19.2233	0.8136	rxra	30.9975	0.8025	1.51207	0.7068	27.2173	0.7435
sahh	7.68053	0.749	5.43153	0.6529	7.68053	0.7355	sahh	0	0.5167	0	0.1951	0	0.8812
src	15.7829	0.898	0	0.7656	31.5658	0.8848	src	1.14658	0.6578	0	0.5858	2.86645	0.6168
tgfr1	17.7111	0.6416	14.8086	0.616	10.3315	0.6454	tgfr1	8.24828	0.7232	1.49969	0.6062	8.24828	0.6462
thb	4.01634	0.5144	0.17533	0.4158	7.85806	0.7244	thb	25.1218	0.8597	9.66222	0.8053	16.4258	0.7754
thrb	0	0.3812	0	0.3758	4.16406	0.5554	thrb	10.2692	0.8581	3.05891	0.7329	10.2692	0.834
try1	0	0.3839	0	0.343	4.1451	0.7359	try1	7.59762	0.7897	2.45805	0.677	4.69265	0.7636
tryb1	0	0.4361	0	0.4143	0.72779	0.5545	tryb1	2.0359	0.6191	0	0.5297	6.10642	0.6293
tysy	11.1389	0.5158	0.88074	0.4603	12.8526	0.5951	tysy	1.83524	0.574	3.67049	0.5529	0	0.5002
urok	0	0.4843	0	0.4498	2.41166	0.7026	urok	15.5607	0.8964	1.86728	0.6476	26.142	0.9044
vgfr2	0	0.0947	0	0.0187	51.3225	0.988	vgfr2	4.3889	0.6472	1.46297	0.5887	4.14507	0.5721
wee1	2.92536	0.4189	2.16398	0.4451	3.16914	0.4792	wee1	45.6465	0.9499	23.3088	0.8558	40.7904	0.9113
xiap	5.44144	0.5589	3.40301	0.6059	2.72072	0.4388	xiap	34.774	0.8992	20.8644	0.8547	26.8256	0.8916
Average	5.22305	0.549129	1.90288	0.472744	11.0166	0.683993	Average	8.5021	0.641463	2.33222	0.539409	9.95051	0.678121

## Sheet: ABA_Reverse-screening
Vina score for ABA reverse screening				OnionNet-SFCT+Vina for ABA reverse screening （alpha=0.2）
#AF2_id	uniprot_id	score	protein_full_name	#AF2_id	uniprot_id	score	protein_full_name
AF-Q9S7W4-F1-model_v1	Q9S7W4	-9.5	AT3g07720/F17A17_6 {ECO:0000313|EMBL:AAK62614.1	AF-Q84MC7-F1-model_v1	Q84MC7	0.806	Abscisic acid receptor PYL9;
AF-P0C8Y0-F1-model_v1	P0C8Y0	-9.5	Camelliol C synthase;	AF-Q8S8E3-F1-model_v1	Q8S8E3	1.017	Abscisic acid receptor PYL6;
AF-Q93XW5-F1-model_v1	Q93XW5	-9.3	Nitrile-specifier protein 5;	AF-P11832-F1-model_v1	P11832	1.068	Nitrate reductase [NADH] 1;
AF-Q9SLV1-F1-model_v1	Q9SLV1	-9.3	Protein ZW2 {ECO:0000303|PubMed:10548732};	AF-O80992-F1-model_v1	O80992	1.069	Abscisic acid receptor PYL2;
AF-Q940G6-F1-model_v1	Q940G6	-9.2	Gibberellin receptor GID1C;	AF-B3H4V9-F1-model_v1	B3H4V9	1.15	Uncharacterized protein {ECO:0000313|EMBL:AEE74049.1};
AF-B6EXY6-F1-model_v1	B6EXY6	-9.2	Beta-amyrin synthase;	AF-F4K2U8-F1-model_v1	F4K2U8	1.154	Protein CANDIDATE G-PROTEIN COUPLED RECEPTOR 8 {ECO:0000303|PubMed:18671868};
AF-Q9C938-F1-model_v1	Q9C938	-9.2	2-oxoglutarate (2OG) and Fe(II)-dependent oxygenase superfamily protein {ECO:0000313|EMBL:AEE32853.1};	AF-Q9ZUY4-F1-model_v1	Q9ZUY4	1.208	Expressed protein {ECO:0000313|EMBL:AAC73017.1};
AF-O49437-F1-model_v1	O49437	-9.2	PQ-loop repeat family protein / transmembrane family protein {ECO:0000313|EMBL:AEE84275.1};	AF-Q9FGM1-F1-model_v1	Q9FGM1	1.212	Abscisic acid receptor PYL8 {ECO:0000303|PubMed:19407142
AF-Q1G1A4-F1-model_v1	Q1G1A4	-9.2	Lanosterol synthase;	AF-Q9MA89-F1-model_v1	Q9MA89	1.213	tRNA(adenine(34)) deaminase {ECO:0000256|ARBA:ARBA00012740};
AF-Q9FI37-F1-model_v1	Q9FI37	-9.1	Thalianol synthase 1 {ECO:0000303|PubMed:18356490};	AF-Q9SAG8-F1-model_v1	Q9SAG8	1.221	Chaperone protein dnaJ 8
AF-Q9LYC1-F1-model_v1	Q9LYC1	-9.1	Gibberellin receptor GID1B;	AF-O64641-F1-model_v1	O64641	1.232	Probable carboxylesterase 9;
AF-Q9SVG7-F1-model_v1	Q9SVG7	-9.1	Berberine bridge enzyme-like 17 {ECO:0000303|PubMed:26037923};	AF-Q9C939-F1-model_v1	Q9C939	1.255	2-oxoglutarate (2OG) and Fe(II)-dependent oxygenase superfamily protein {ECO:0000313|EMBL:AEE32852.1};
AF-Q9LPC3-F1-model_v1	Q9LPC3	-9	Berberine bridge enzyme-like 1 {ECO:0000303|PubMed:26037923};	AF-Q940G6-F1-model_v1	Q940G6	1.262	Gibberellin receptor GID1C;
AF-F4HV09-F1-model_v1	F4HV09	-9	Berberine bridge enzyme-like 14 {ECO:0000303|PubMed:26037923};	AF-Q8L643-F1-model_v1	Q8L643	1.262	RNA polymerase I specific transcription initiation factor RRN3 protein {ECO:0000313|EMBL:AEC09018.1};
AF-Q9ZPI5-F1-model_v1	Q9ZPI5	-8.9	Peroxisomal fatty acid beta-oxidation multifunctional protein MFP2 {ECO:0000305};	AF-Q940T0-F1-model_v1	Q940T0	1.267	At1g79420/T8K14_16 {ECO:0000313|EMBL:AAK96631.1};
AF-Q38802-F1-model_v1	Q38802	-8.9	Ent-copalyl diphosphate synthase	AF-Q9SYQ0-F1-model_v1	Q9SYQ0	1.273	Increased DNA methylation 3 {ECO:0000303|PubMed:25684209};
AF-Q8W110-F1-model_v1	Q8W110	-8.9	Ferric reduction oxidase 4;	AF-A0A1P8B1Y5-F1-model_v1	A0A1P8B1Y5	1.274	Transmembrane protein {ECO:0000313|EMBL:ANM62910.1};
AF-Q9SYN1-F1-model_v1	Q9SYN1	-8.9	Seco-amyrin synthase;	AF-F4IPG3-F1-model_v1	F4IPG3	1.277	Ulp1 protease family protein {ECO:0000313|EMBL:AEC06141.1};
AF-O64752-F1-model_v1	O64752	-8.8	Lysine-specific demethylase JMJ15;	AF-Q94BY9-F1-model_v1	Q94BY9	1.279	Rab GTPase-activating protein 22 {ECO:0000303|PubMed:16332933};
AF-Q3ED15-F1-model_v1	Q3ED15	-8.8	Putative long-chain-alcohol O-fatty-acyltransferase 10;	AF-Q94A88-F1-model_v1	Q94A88	1.28	UPF0725 protein At1g23970;
AF-Q9LQC9-F1-model_v1	Q9LQC9	-8.8	Probable glucomannan 4-beta-mannosyltransferase 3 {ECO:0000305};	AF-O23299-F1-model_v1	O23299	1.285	Enoyl-CoA delta isomerase 2
AF-Q9SVG3-F1-model_v1	Q9SVG3	-8.8	Berberine bridge enzyme-like 21 {ECO:0000303|PubMed:26037923};	AF-Q9SU24-F1-model_v1	Q9SU24	1.294	Origin of replication complex subunit 1B {ECO:0000303|PubMed:16179646};
AF-P32746-F1-model_v1	P32746	-8.8	Dihydroorotate dehydrogenase (quinone)	AF-Q84VG6-F1-model_v1	Q84VG6	1.304	Pentatricopeptide repeat-containing protein At2g17525
AF-Q1PFI5-F1-model_v1	Q1PFI5	-8.8	Aldo/keto reductase {ECO:0000313|EMBL:ABE65726.1};	AF-F4IJB6-F1-model_v1	F4IJB6	1.304	Beta-galactosidase related protein {ECO:0000313|EMBL:AEC06020.2};
AF-Q9CA40-F1-model_v1	Q9CA40	-8.8	Nudix hydrolase 1;	AF-Q9FVT4-F1-model_v1	Q9FVT4	1.308	Putative F-box protein At1g57690;
AF-Q9LNL1-F1-model_v1	Q9LNL1	-8.8	Probable long-chain-alcohol O-fatty-acyltransferase 8;	AF-F4JPD8-F1-model_v1	F4JPD8	1.31	Nucleoside diphosphate kinase {ECO:0000256|RuleBase:RU004013};
AF-Q9T0J9-F1-model_v1	Q9T0J9	-8.8	(Z)-gamma-bisabolene synthase 1;	AF-Q9SL80-F1-model_v1	Q9SL80	1.31	Gls protein (DUF810) {ECO:0000313|EMBL:AEC06955.1};
AF-Q9XIA5-F1-model_v1	Q9XIA5	-8.7	2-oxoglutarate (2OG) and Fe(II)-dependent oxygenase superfamily protein {ECO:0000313|EMBL:AEE32424.1};	AF-Q5XPJ6-F1-model_v1	Q5XPJ6	1.311	Protein SCAR4;
AF-Q93W54-F1-model_v1	Q93W54	-8.7	Protein-S-isoprenylcysteine O-methyltransferase B;	AF-Q710E8-F1-model_v1	Q710E8	1.331	Origin of replication complex subunit 1A {ECO:0000303|PubMed:16179646};
AF-Q7G191-F1-model_v1	Q7G191	-8.7	Aldehyde oxidase 4 {ECO:0000303|PubMed:10972874};	AF-F4JWH8-F1-model_v1	F4JWH8	1.332	Interleukin-1 receptor-associated kinase 4 protein {ECO:0000313|EMBL:AED91665.1};
AF-Q9FNE9-F1-model_v1	Q9FNE9	-8.7	Histone-lysine N-methyltransferase ATXR6;	AF-Q1ECF1-F1-model_v1	Q1ECF1	1.332	Abscisic acid receptor PYL7;
AF-F4HQ07-F1-model_v1	F4HQ07	-8.7	NAD(P)-binding Rossmann-fold superfamily protein {ECO:0000313|EMBL:AEE34557.1};	AF-Q8H1Q8-F1-model_v1	Q8H1Q8	1.334	Autophagy-related protein 18b;
AF-Q941R7-F1-model_v1	Q941R7	-8.7	Major latex-like protein {ECO:0000313|EMBL:CAC83598.1};	AF-A0A1P8ARH0-F1-model_v1	A0A1P8ARH0	1.335	Acyl thioesterase-like protein {ECO:0000313|EMBL:ANM59234.1};
AF-Q9SA86-F1-model_v1	Q9SA86	-8.7	Berberine bridge enzyme-like 9 {ECO:0000303|PubMed:26037923};	AF-Q8VZS8-F1-model_v1	Q8VZS8	1.34	Abscisic acid receptor PYL1;
AF-P54873-F1-model_v1	P54873	-8.7	Hydroxymethylglutaryl-CoA synthase;	AF-Q9SAF3-F1-model_v1	Q9SAF3	1.342	At1g13195 {ECO:0000313|EMBL:ABD19665.1};
AF-F4HTM3-F1-model_v1	F4HTM3	-8.6	Mannosyl-oligosaccharide glucosidase GCS1;	AF-Q9C6C3-F1-model_v1	Q9C6C3	1.344	ADP-ribosylation factor GTPase-activating protein AGD2;
AF-O65435-F1-model_v1	O65435	-8.6	Terpenoid synthase 8;	AF-Q9ZTA3-F1-model_v1	Q9ZTA3	1.345	Probable 2-oxoglutarate-dependent dioxygenase AOP1;
AF-Q9M2E3-F1-model_v1	Q9M2E3	-8.6	S-adenosyl-L-methionine-dependent methyltransferases superfamily protein {ECO:0000313|EMBL:AEE80173.1};	AF-Q29QA1-F1-model_v1	Q29QA1	1.346	At5g38195 {ECO:0000313|EMBL:ABD57480.1};
AF-Q9FIW4-F1-model_v1	Q9FIW4	-8.6	Beta-glucosidase 42 {ECO:0000303|PubMed:15604686};	AF-Q9ZQL3-F1-model_v1	Q9ZQL3	1.35	Uncharacterized protein At2g07290 {ECO:0000313|EMBL:AAD15521.1};
AF-Q9FZ97-F1-model_v1	Q9FZ97	-8.6	Probable hexosyltransferase MUCI70 {ECO:0000305};	AF-Q8GZ28-F1-model_v1	Q8GZ28	1.353	Cyclopropane-fatty-acyl-phospholipid synthase {ECO:0000313|EMBL:AEE76772.1};
AF-Q9LZM3-F1-model_v1	Q9LZM3	-8.6	Phosphopantothenate--cysteine ligase 2;	AF-Q8H1R0-F1-model_v1	Q8H1R0	1.355	Abscisic acid receptor PYL10;
AF-F4I6G4-F1-model_v1	F4I6G4	-8.6	Lysine-specific demethylase JMJ18;	AF-Q9FN42-F1-model_v1	Q9FN42	1.355	ATP-dependent Clp protease proteolytic subunit 2
AF-O81078-F1-model_v1	O81078	-8.6	Glutamate receptor 2.9;	AF-F4J3H7-F1-model_v1	F4J3H7	1.36	Serine/threonine-protein kinase ZRK7 {ECO:0000303|PubMed:26355215};
AF-Q8LDM2-F1-model_v1	Q8LDM2	-8.6	Type III polyketide synthase B {ECO:0000303|PubMed:19043200};	AF-A0A1I9LRE7-F1-model_v1	A0A1I9LRE7	1.361	F-box/associated interaction domain protein {ECO:0000313|EMBL:ANM65155.1};
AF-F4KFT7-F1-model_v1	F4KFT7	-8.6	Bifunctional TH2 protein	AF-Q8VYI0-F1-model_v1	Q8VYI0	1.362	Sm-like protein LSM8 {ECO:0000305};
AF-Q9LIF4-F1-model_v1	Q9LIF4	-8.6	2-oxoglutarate (2OG) and Fe(II)-dependent oxygenase superfamily protein {ECO:0000313|EMBL:AEE76507.1};	AF-Q9ZV05-F1-model_v1	Q9ZV05	1.363	L-ornithine N5-acetyltransferase NATA1;
AF-Q9FZC8-F1-model_v1	Q9FZC8	-8.6	Berberine bridge enzyme-like 7 {ECO:0000303|PubMed:26037923};	AF-F4KFU8-F1-model_v1	F4KFU8	1.367	Restriction endonuclease
AF-F4K975-F1-model_v1	F4K975	-8.6	Sec14p-like phosphatidylinositol transfer family protein {ECO:0000313|EMBL:AED97693.1};	AF-Q9FGZ5-F1-model_v1	Q9FGZ5	1.369	AGAMOUS-like 83 {ECO:0000313|EMBL:AED95820.1};
AF-Q93YT1-F1-model_v1	Q93YT1	-8.6	Glutamate receptor 3.2 {ECO:0000303|PubMed:11379626};	AF-Q7Y1W1-F1-model_v1	Q7Y1W1	1.371	Protein TIC 56
AF-Q9SA99-F1-model_v1	Q9SA99	-8.6	Berberine bridge enzyme-like 2 {ECO:0000303|PubMed:26037923};	AF-A0A1P8B2I1-F1-model_v1	A0A1P8B2I1	1.374	Uncharacterized protein {ECO:0000313|EMBL:ANM63114.1};
AF-Q9FJK0-F1-model_v1	Q9FJK0	-8.6	Aldo/keto reductase family protein {ECO:0000313|EMBL:AAY78879.1};	AF-Q9ZUY1-F1-model_v1	Q9ZUY1	1.375	Pentatricopeptide repeat-containing protein At2g27800
AF-P0C5B6-F1-model_v1	P0C5B6	-8.6	OPC-6:CoA ligase {ECO:0000303|PubMed:18267944};	AF-Q9M189-F1-model_v1	Q9M189	1.378	Uncharacterized protein F7P3_70 {ECO:0000313|EMBL:CAB86698.1};
AF-Q9LVY2-F1-model_v1	Q9LVY2	-8.6	Tirucalladienol synthase;	AF-P60620-F1-model_v1	P60620	1.379	Cytochrome c oxidase subunit 1;
AF-Q941C9-F1-model_v1	Q941C9	-8.6	AT5g25410/F18G18_150 {ECO:0000313|EMBL:AAK97716.1};	AF-F4JPT1-F1-model_v1	F4JPT1	1.38	Interleukin-1 receptor-associated kinase 4 protein {ECO:0000313|EMBL:AEE83057.1};
AF-Q8GUI2-F1-model_v1	Q8GUI2	-8.6	At5g39940 {ECO:0000313|EMBL:AAP81799.1};	AF-O04469-F1-model_v1	O04469	1.38	Enoyl-CoA delta isomerase 1
AF-A4FVP2-F1-model_v1	A4FVP2	-8.5	Tricyclene synthase	AF-F4JQG6-F1-model_v1	F4JQG6	1.384	Vicilin-like seed storage protein At4g36700;
AF-Q84UU9-F1-model_v1	Q84UU9	-8.5	Dolabella-3	AF-Q3E8G1-F1-model_v1	Q3E8G1	1.385	Ras-related small GTP-binding family protein {ECO:0000313|EMBL:AED95329.1};
AF-Q9SJV8-F1-model_v1	Q9SJV8	-8.5	Expressed protein {ECO:0000313|EMBL:AAF18656.2};	AF-Q9SGH8-F1-model_v1	Q9SGH8	1.385	ARM repeat superfamily protein {ECO:0000313|EMBL:AEE73661.1};
AF-Q9SL64-F1-model_v1	Q9SL64	-8.5	NEP-interacting protein	AF-Q84J43-F1-model_v1	Q84J43	1.39	Binding protein {ECO:0000313|EMBL:AEE85389.1};
AF-Q9XI69-F1-model_v1	Q9XI69	-8.5	At1g14180/F7A19_27 {ECO:0000313|EMBL:AAL31935.1};	AF-F4JP95-F1-model_v1	F4JP95	1.39	Polyketide cyclase / dehydrase and lipid transport protein {ECO:0000313|EMBL:AEE83929.1};
AF-Q1EC69-F1-model_v1	Q1EC69	-8.5	Methylsterol monooxygenase 1-2;	AF-Q9SL45-F1-model_v1	Q9SL45	1.391	Protein SMALL AUXIN UP-REGULATED RNA 10 {ECO:0000303|PubMed:16024589};
AF-P38605-F1-model_v1	P38605	-8.5	Cycloartenol synthase;	AF-Q9FRI9-F1-model_v1	Q9FRI9	1.392	Uncharacterized protein T32O22_6 {ECO:0000313|EMBL:AAG42141.1};
AF-Q9SA77-F1-model_v1	Q9SA77	-8.5	UDP-arabinose 4-epimerase 1;	AF-Q7X7A9-F1-model_v1	Q7X7A9	1.395	F-box protein At1g11270;
AF-F4JZN6-F1-model_v1	F4JZN6	-8.5	3-dehydrosphinganine reductase TSC10B;	AF-Q9SLV1-F1-model_v1	Q9SLV1	1.397	Protein ZW2 {ECO:0000303|PubMed:10548732};
AF-Q9LY23-F1-model_v1	Q9LY23	-8.5	Inositol polyphosphate multikinase alpha;	AF-F4I7E0-F1-model_v1	F4I7E0	1.398	Uncharacterized protein {ECO:0000313|EMBL:AEE28691.1};
AF-Q9LM02-F1-model_v1	Q9LM02	-8.5	Cycloartenol-C-24-methyltransferase;	AF-O65695-F1-model_v1	O65695	1.398	Auxin-responsive protein SAUR50 {ECO:0000303|PubMed:12036261};
AF-Q84MB3-F1-model_v1	Q84MB3	-8.5	1-aminocyclopropane-1-carboxylate oxidase homolog 1;	AF-Q9LYC1-F1-model_v1	Q9LYC1	1.398	Gibberellin receptor GID1B;
AF-Q9LH31-F1-model_v1	Q9LH31	-8.5	Terpenoid synthase 30 {ECO:0000303|PubMed:12207221};	AF-Q9LT11-F1-model_v1	Q9LT11	1.4	Smr (Small MutS Related) domain-containing protein {ECO:0000313|EMBL:AED93178.1};
AF-O04253-F1-model_v1	O04253	-8.5	Probable galacturonosyltransferase-like 6;	AF-Q9CAX6-F1-model_v1	Q9CAX6	1.401	40S ribosomal protein S14-2;
AF-Q9SA87-F1-model_v1	Q9SA87	-8.5	Berberine bridge enzyme-like 10 {ECO:0000303|PubMed:26037923};	AF-P0DKJ2-F1-model_v1	P0DKJ2	1.401	Peptide encoded by miPEP319a {ECO:0000303|PubMed:25807486};
AF-Q84TF0-F1-model_v1	Q84TF0	-8.5	Aldo-keto reductase family 4 member C10;	AF-Q94B74-F1-model_v1	Q94B74	1.402	Nudix hydrolase 2;
AF-Q9LN35-F1-model_v1	Q9LN35	-8.5	At1g19600 {ECO:0000313|EMBL:AAO44087.1};	AF-Q84WK5-F1-model_v1	Q84WK5	1.403	Protein GID8 homolog {ECO:0000305};
AF-Q94BT6-F1-model_v1	Q94BT6	-8.5	Adagio protein 1;	AF-O80575-F1-model_v1	O80575	1.403	6-chloroplastic;
AF-Q96329-F1-model_v1	Q96329	-8.5	Acyl-coenzyme A oxidase 4	AF-F4JGJ5-F1-model_v1	F4JGJ5	1.404	Uncharacterized protein {ECO:0000313|EMBL:AEE82574.1};
AF-Q8L7R8-F1-model_v1	Q8L7R8	-8.5	Sugar transport protein 3;	AF-Q9FI18-F1-model_v1	Q9FI18	1.404	Gb|AAF30348.1 {ECO:0000313|EMBL:BAB09154.1};
AF-Q9FZ95-F1-model_v1	Q9FZ95	-8.5	Purine permease 3;	AF-Q9LVC6-F1-model_v1	Q9LVC6	1.404	Villin-5 {ECO:0000303|PubMed:20807879};
AF-Q94AV6-F1-model_v1	Q94AV6	-8.5	AT4g38500/F20M13_60 {ECO:0000313|EMBL:AAK74051.1	AF-A0A1P8BAQ1-F1-model_v1	A0A1P8BAQ1	1.404	Uncharacterized protein {ECO:0000313|EMBL:ANM68675.1};
AF-Q8W420-F1-model_v1	Q8W420	-8.5	Adagio protein 2;	AF-B3H4V5-F1-model_v1	B3H4V5	1.404	Uncharacterized protein {ECO:0000313|EMBL:AEE84530.1};
AF-Q2V2U9-F1-model_v1	Q2V2U9	-8.5	Protein arginine N-methyltransferase 2 {ECO:0000256|ARBA:ARBA00018778};	AF-F4JYD3-F1-model_v1	F4JYD3	1.405	Uncharacterized protein {ECO:0000313|EMBL:AED93950.1};
AF-Q9M643-F1-model_v1	Q9M643	-8.5	Cycloeucalenol cycloisomerase;	AF-A0A1P8BG52-F1-model_v1	A0A1P8BG52	1.405	Transcription termination factor family protein {ECO:0000313|EMBL:ANM70546.1};
AF-F4KIL7-F1-model_v1	F4KIL7	-8.5	ATP-binding protein (DUF2431) {ECO:0000313|EMBL:AED93390.1};	AF-P93828-F1-model_v1	P93828	1.406	F19P19.27 protein {ECO:0000313|EMBL:AAB70447.1};
AF-Q944B6-F1-model_v1	Q944B6	-8.5	Arogenate dehydrogenase 1	AF-Q9LHS7-F1-model_v1	Q9LHS7	1.406	Glycerol-3-phosphate acyltransferase 7;
AF-Q9MAA7-F1-model_v1	Q9MAA7	-8.5	Gibberellin receptor GID1A;	AF-Q8L7L8-F1-model_v1	Q8L7L8	1.407	Telomere repeat-binding protein 1;
AF-Q9ZW04-F1-model_v1	Q9ZW04	-8.5	Tropinone reductase homolog At2g29170 {ECO:0000305};	AF-F4IED7-F1-model_v1	F4IED7	1.408	Uncharacterized protein {ECO:0000313|EMBL:AEE32009.1};
AF-Q9LIN9-F1-model_v1	Q9LIN9	-8.4	Protein PECTIC ARABINOGALACTAN SYNTHESIS-RELATED {ECO:0000303|PubMed:27091363	AF-Q93WI0-F1-model_v1	Q93WI0	1.408	Rhodanese-like/PpiC domain-containing protein 12
AF-Q9FLW2-F1-model_v1	Q9FLW2	-8.4	Ferric reduction oxidase 5;	AF-Q9LZJ3-F1-model_v1	Q9LZJ3	1.409	Xyloglucan 6-xylosyltransferase 1 {ECO:0000303|PubMed:12032363};
AF-Q0WNW2-F1-model_v1	Q0WNW2	-8.4	Putative tRNA (Met) cytidine acetyltransferase {ECO:0000313|EMBL:ARJ31414.1};	AF-F4K2L3-F1-model_v1	F4K2L3	1.41	Histidine containing phosphotransfer protein {ECO:0000313|EMBL:AED92740.1};
AF-Q9ZTA3-F1-model_v1	Q9ZTA3	-8.4	Probable 2-oxoglutarate-dependent dioxygenase AOP1;	AF-Q9FLB1-F1-model_v1	Q9FLB1	1.414	Abscisic acid receptor PYL5;
AF-Q8S8E3-F1-model_v1	Q8S8E3	-8.4	Abscisic acid receptor PYL6;	AF-Q9SKE2-F1-model_v1	Q9SKE2	1.417	Jasmonoyl--L-amino acid synthetase JAR1 {ECO:0000305};
AF-Q9C6W6-F1-model_v1	Q9C6W6	-8.4	Terpenoid synthase 29;	AF-Q8GW25-F1-model_v1	Q8GW25	1.417	At4g10100 {ECO:0000313|EMBL:AAO39925.1};
AF-Q43872-F1-model_v1	Q43872	-8.4	Peroxidase 64;	AF-Q8GXR1-F1-model_v1	Q8GXR1	1.418	Transcription initiation factor TFIID subunit {ECO:0000313|EMBL:AED98069.1};
AF-Q7Y030-F1-model_v1	Q7Y030	-8.4	O-fucosyltransferase 31 {ECO:0000305};	AF-P0DKB7-F1-model_v1	P0DKB7	1.418	Probable UDP-3-O-acyl-N-acetylglucosamine deacetylase 2
AF-Q9SXB5-F1-model_v1	Q9SXB5	-8.4	G-type lectin S-receptor-like serine/threonine-protein kinase At1g11303;	AF-Q9LXX3-F1-model_v1	Q9LXX3	1.418	Probable F-box protein At3g56670;
AF-Q9SZH2-F1-model_v1	Q9SZH2	-8.4	Peroxidase 43;	AF-Q9SFV9-F1-model_v1	Q9SFV9	1.423	Pentatricopeptide repeat-containing protein At3g07290
AF-Q9FJ76-F1-model_v1	Q9FJ76	-8.4	Probable long-chain-alcohol O-fatty-acyltransferase 5;	AF-Q5Q0G4-F1-model_v1	Q5Q0G4	1.424	Uncharacterized protein {ECO:0000313|EMBL:AAV68823.1};
AF-O81772-F1-model_v1	O81772	-8.4	Peroxidase 46;	AF-Q9T007-F1-model_v1	Q9T007	1.424	Uncharacterized protein AT4g35200 {ECO:0000313|EMBL:CAB80237.1};
AF-F4J2C4-F1-model_v1	F4J2C4	-8.4	Ankyrin repeat family protein / regulator of chromosome condensation (RCC1) family protein {ECO:0000313|EMBL:AEE73994.1};	AF-Q9FG22-F1-model_v1	Q9FG22	1.425	At5g06480 {ECO:0000313|EMBL:ABG48457.1};
AF-Q9FFW8-F1-model_v1	Q9FFW8	-8.4	Tryptophan synthase beta chain {ECO:0000313|EMBL:BAB10143.1};	AF-F4JCD3-F1-model_v1	F4JCD3	1.425	Uncharacterized protein {ECO:0000313|EMBL:AEE76286.1};
AF-P48622-F1-model_v1	P48622	-8.4	Temperature-sensitive sn-2 acyl-lipid omega-3 desaturase (ferredoxin)	AF-Q9FZC1-F1-model_v1	Q9FZC1	1.426	T1K7.27 {ECO:0000313|EMBL:AAF98580.1};
AF-F4JIJ1-F1-model_v1	F4JIJ1	-8.4	Fanconi anemia group D2 protein {ECO:0000313|EMBL:AEE83532.2};	AF-B3H5S1-F1-model_v1	B3H5S1	1.426	Uncharacterized protein {ECO:0000313|EMBL:AEE78111.1};
